# Supplementary material for: Evaluating Photosynthetic Light Response Models for Leaf Photosynthetic Traits in Paddy Rice (Oryza sativa L.) Under Field Conditions
Source: Plants (Basel). 2024 Dec 25;14(1):23. doi: 10.3390/plants14010023 (PMC11723129; doi:10.3390/plants14010023)
Supplement: Supplementary file 1 [file plants-14-00023-s001.zip]

Archive with 1 entries (1 files):
- plants-3258749-supplementary.pdf
